# Supplementary material for: High-Dose-Rate Brachytherapy Combined with External Beam Radiotherapy for Newly Defined Very High-Risk and Regional Prostate Cancer: A 17-Year Single-Institution Experience
Source: Cancers (Basel). 2026 Feb 11;18(4):595. doi: 10.3390/cancers18040595 (PMC12938564; doi:10.3390/cancers18040595)
Supplement: Supplementary file 1 [file cancers-18-00595-s001.zip]

Archive with 1 entries (1 files):
- cancers-4117007-supplementary.pptx
